# Supplementary material for: Hereditary breast cancer next‐generation sequencing panel evaluation in the south region of Brazil: A novel BRCA2 candidate pathogenic variant is reported
Source: Mol Genet Genomic Med. 2024 Aug 10;12(8):e2504. doi: 10.1002/mgg3.2504 (PMC11316010; doi:10.1002/mgg3.2504)
Supplement: Supplementary file 1 — Table S1. [file MGG3-12-e2504-s001.zip]

Archive with 47 entries (44 files):
- Index/
- Index/AnnotationAuthorStorage.iwa
- Index/CalculationEngine.iwa
- Index/Document.iwa
- Index/DocumentMetadata.iwa
- Index/DocumentStylesheet.iwa
- Index/Metadata.iwa
- Index/Tables/
- Index/Tables/DataList-904483-2.iwa
- Index/Tables/DataList-904484-2.iwa
- Index/Tables/DataList-904489-2.iwa
- Index/Tables/DataList-904490-2.iwa
- Index/Tables/DataList-904492-2.iwa
- Index/Tables/DataList-904495-2.iwa
- Index/Tables/DataList-904496-2.iwa
- Index/Tables/DataList-904498-2.iwa
- Index/Tables/DataList-904499-2.iwa
- Index/Tables/DataList-904500-2.iwa
- Index/Tables/DataList-904562-2.iwa
- Index/Tables/DataList-904964-2.iwa
- Index/Tables/DataList-904965-2.iwa
- Index/Tables/DataList-904966-2.iwa
- Index/Tables/DataList-904967-2.iwa
- Index/Tables/DataList-904968-2.iwa
- Index/Tables/DataList-904969-2.iwa
- Index/Tables/DataList-904970-2.iwa
- Index/Tables/DataList-904971-2.iwa
- Index/Tables/DataList-904972-2.iwa
- Index/Tables/DataList-904973-2.iwa
- Index/Tables/DataList-904974-2.iwa
- Index/Tables/DataList-905008-2.iwa
- Index/Tables/DataList.iwa
- Index/Tables/HeaderStorageBucket-904855-2.iwa
- Index/Tables/HeaderStorageBucket-904899-2.iwa
- Index/Tables/HeaderStorageBucket-904937-2.iwa
- Index/Tables/HeaderStorageBucket.iwa
- Index/Tables/Tile-904963-2.iwa
- Index/Tables/Tile.iwa
- Index/ViewState.iwa
- Metadata/
- Metadata/BuildVersionHistory.plist
- Metadata/DocumentIdentifier
- Metadata/Properties.plist
- mgg32504-sup-0001-S1_Table.numbers
- preview-micro.jpg
- preview-web.jpg
- preview.jpg
