# Supplementary material for: Hereditary breast cancer next‐generation sequencing panel evaluation in the south region of Brazil: A novel BRCA2 candidate pathogenic variant is reported
Source: Mol Genet Genomic Med. 2024 Aug 10;12(8):e2504. doi: 10.1002/mgg3.2504 (PMC11316010; doi:10.1002/mgg3.2504)
Supplement: Supplementary file 1 — Table S1. [file MGG3-12-e2504-s001.zip › Metadata/BuildVersionHistory.plist]

<?xml version="1.0" encoding="UTF-8"?>
<!DOCTYPE plist PUBLIC "-//Apple//DTD PLIST 1.0//EN" "http://www.apple.com/DTDs/PropertyList-1.0.dtd">
<plist version="1.0">
<array>
	<string>Template: Blank (11.2)</string>
	<string>M11.2-7032.0.145-2</string>
</array>
</plist>
