# Supplementary material for: Hereditary breast cancer next‐generation sequencing panel evaluation in the south region of Brazil: A novel BRCA2 candidate pathogenic variant is reported
Source: Mol Genet Genomic Med. 2024 Aug 10;12(8):e2504. doi: 10.1002/mgg3.2504 (PMC11316010; doi:10.1002/mgg3.2504)
Supplement: Supplementary file 1 — Table S1. [file MGG3-12-e2504-s001.zip › Metadata/DocumentIdentifier]

D575B3E5-5701-4BD4-90B6-77E79F6BAC17
